# Supplementary material for: Effect of Whole Tissue Culture and Basic Fibroblast Growth Factor on Maintenance of Tie2 Molecule Expression in Human Nucleus Pulposus Cells
Source: Int J Mol Sci. 2021 Apr 29;22(9):4723. doi: 10.3390/ijms22094723 (PMC8124367; doi:10.3390/ijms22094723)
Supplement: Supplementary file 1 [file ijms-22-04723-s001.zip]

Archive with 1 entries (1 files):
- ijms-1186726-supplementary.pdf
